# Supplementary material for: Pulsed Electric Field Technology for the Extraction of Glutathione from Saccharomyces cerevisiae
Source: Foods. 2024 Jun 18;13(12):1916. doi: 10.3390/foods13121916 (PMC11203235; doi:10.3390/foods13121916)
Supplement: Supplementary file 1 [file foods-13-01916-s001.zip]

Archive with 1 entries (1 files):
- foods-3024163-supplementary.PDF
